# Supplementary material for: Sulfation of Chondroitin Sulfate Regulates Neuronal Morphology via Src-Family Signaling with Likely Contribution from Fyn
Source: Cells. 2026 Apr 22;15(9):747. doi: 10.3390/cells15090747 (PMC13162826; doi:10.3390/cells15090747)
Supplement: Supplementary file 1 [file cells-15-00747-s001.zip]

Archive with 1 entries (1 files):
- cells-4195117-supplementary.pdf
